# Supplementary material for: Optimization of the extraction process for Shenshou Taiyi powder based on Box-Behnken experimental design, standard relation, and FAHP-CRITIC methods
Source: BMC Complement Med Ther. 2024 Jul 2;24:251. doi: 10.1186/s12906-024-04554-7 (PMC11221082; doi:10.1186/s12906-024-04554-7)
Supplement: Supplementary file 1 — Supplementary Material 1 [file 12906_2024_4554_MOESM1_ESM.xls]

## Sheet: Sheet1
Results of Box-Behnken experiment
No.	Factor			Mass fraction（mg/g）			Y4（%）	Y5	Comprehensive score
	X1	X2	X3	Y1	Y2	Y3
1	-1	0	-1	1.0797	0.0063	11.2062	14.68	0.995	67.27
2	-1	-1	0	1.4668	0.0101	12.1347	19.51	0.994	87.17
3	-1	1	0	1.4555	0.0121	12.7658	23.31	0.991	84.08
4	-1	0	1	0.8239	0.0078	13.8091	26.67	0.994	74.89
5	0	1	1	0.7148	0.0064	9.9972	25.58	0.985	63.86
6	0	1	-1	1.1675	0.0056	12.327	15.13	0.993	68.24
7	0	0	0	0.9053	0.012	11.5701	23.42	0.991	75.46
8	0	0	0	0.9433	0.0122	11.6202	23.22	0.99	75.68
9	0	0	0	0.8454	0.0109	11.6601	23.34	0.992	77.68
10	0	0	0	0.9225	0.0107	11.5702	23.54	0.991	80.42
11	0	0	0	0.8204	0.0115	11.5063	23.16	0.99	74.76
12	0	-1	1	1.2341	0.0167	13.2942	22.44	0.988	68.6
13	0	-1	-1	0.9426	0.0073	13.3992	24.01	0.997	74.36
14	1	0	-1	1.3891	0.0096	13.6199	25.23	0.993	92.02
15	1	-1	0	1.3381	0.0105	14.6923	26.81	0.995	95.49
16	1	1	0	1.2163	0.0113	11.7081	26.86	0.98	88.09
17	1	0	1	1.1594	0.0155	11.484	26.39	0.967	71.83
Reference sample				1.3377	0.0102	14.2715	32.05	1
X1: Water addition; X2: Extraction time; X3: Number of extractions; Y1: The content of rosmarinic acid; Y2: The content of isoimperatorin; Y3: The content of puerarin; Y4: The extract yield; Y5: The fingerprint similarity
