# Supplementary material for: Optimization of the extraction process for Shenshou Taiyi powder based on Box-Behnken experimental design, standard relation, and FAHP-CRITIC methods
Source: BMC Complement Med Ther. 2024 Jul 2;24:251. doi: 10.1186/s12906-024-04554-7 (PMC11221082; doi:10.1186/s12906-024-04554-7)
Supplement: Supplementary file 2 — Supplementary Material 2 [file 12906_2024_4554_MOESM2_ESM.xls]

## Sheet: Sheet1
RDij and SRij values of Box-Behnken experiment
No.	RDij						SRij
	Y1	Y2	Y3	Y4	Y5		Y1	Y2	Y3	Y4	Y5
1	0.193	0.382	0.215	0.382	0.542		80.71	61.76	78.52	45.8	99.5
2	0.097	0.01	0.15	0.01	0.391		90.35	99.02	85.03	60.87	99.4
3	0.088	0.186	0.106	0.186	0.273		91.19	81.37	89.45	72.73	99.1
4	0.384	0.235	0.032	0.235	0.168		61.59	76.47	96.76	83.21	99.4
5	0.466	0.373	0.299	0.373	0.202		53.44	62.75	70.05	79.81	98.5
6	0.127	0.451	0.136	0.451	0.528		87.28	54.9	86.37	47.21	99.3
7	0.323	0.176	0.189	0.176	0.269		67.68	82.35	81.07	73.07	99.1
8	0.295	0.196	0.186	0.196	0.276		70.52	80.39	81.42	72.45	99
9	0.368	0.069	0.183	0.069	0.272		63.2	93.14	81.7	72.82	99.2
10	0.31	0.049	0.189	0.049	0.266		68.96	95.1	81.07	73.45	99.1
11	0.387	0.127	0.194	0.127	0.277		61.33	87.25	80.62	72.26	99
12	0.077	0.637	0.068	0.637	0.3		92.26	36.27	93.15	70.02	98.8
13	0.295	0.284	0.061	0.284	0.251		70.46	71.57	93.89	74.91	99.7
14	0.038	0.059	0.046	0.059	0.213		96.16	94.12	95.43	78.72	99.3
15	0	0.029	0.029	0.029	0.163		99.97	97.06	97.05	83.65	99.5
16	0.091	0.108	0.18	0.108	0.162		90.92	89.22	82.04	83.81	98
17	0.133	0.52	0.195	0.52	0.177		86.67	48.04	80.47	82.34	96.7
RDij: The relative deviation; SRij: The standard relation; Y1: The content of rosmarinic acid; Y2: The content of isoimperatorin; Y3: The content of puerarin; Y4: The extract yield; Y5: The fingerprint similarity
